# Supplementary material for: Structural Optimization and Improving Antitumor Potential of Moreollic Acid from Gamboge
Source: Molecules. 2022 Jan 13;27(2):482. doi: 10.3390/molecules27020482 (PMC8846360; doi:10.3390/molecules27020482)
Supplement: Supplementary file 1 [file molecules-27-00482-s001.zip]

Archive with 1 entries (1 files):
- molecules-1507784-supplementary.pdf
